# Supplementary material for: Quantifying Contextual Interference and Its Effect on Skill Transfer in Skilled Youth Tennis Players
Source: Front Psychol. 2017 Nov 3;8:1931. doi: 10.3389/fpsyg.2017.01931 (PMC5676081; doi:10.3389/fpsyg.2017.01931)
Supplement: Supplementary file 1 [file Data_Sheet_1.CSV]

id	shot_type	service_type
2	0	NA
2	0	NA
2	0	NA
2	1	2
2	0	NA
2	0	NA
2	0	NA
3	0	NA
3	0	NA
3	1	5
3	1	1
3	1	1
3	1	1
3	1	5
3	1	1
3	1	1
3	1	1
3	1	1
3	1	1
3	1	1
3	1	1
3	1	1
3	0	NA
4	1	3
4	1	3
4	1	1
4	1	1
4	1	4
4	1	2
4	1	2
4	1	4
1	1	1
1	1	1
1	0	NA
1	0	NA
1	0	NA
1	1	2
1	1	5
1	0	NA
1	0	NA
1	1	2
1	0	NA
1	1	1
1	1	2
1	1	2
1	1	2
1	1	5
1	1	1
1	1	5
1	1	4
1	1	4
1	1	4
1	1	4
1	0	NA
1	1	1
1	0	NA
1	0	NA
1	1	5
1	0	NA
1	1	1
1	1	5
1	0	NA
1	1	5
1	0	NA
1	1	5
1	1	5
1	1	5
1	0	NA
1	0	NA
5	1	3
5	0	NA
5	1	3
5	1	3
5	1	1
5	1	3
5	1	3
5	1	1
5	1	5
5	0	NA
5	1	1
5	1	4
5	0	NA
5	1	6
5	0	NA
5	0	NA
5	1	6
5	0	NA
5	1	3
5	0	NA
5	1	1
5	1	3
5	1	1
5	1	3
5	1	1
5	1	5
5	1	1
5	1	5
5	1	1
6	0	NA
6	0	NA
6	1	6
6	1	6
6	1	1
6	1	3
6	1	1
6	1	1
6	1	5
6	1	1
6	0	NA
6	1	1
6	1	5
7	0	NA
7	1	4
7	1	4
7	0	NA
7	0	NA
7	1	1
7	1	1
7	1	1
7	1	6
7	1	4
7	1	2
7	1	2
7	1	5
8	1	5
8	1	1
8	0	NA
8	1	5
8	0	NA
8	0	NA
8	1	5
8	1	5
8	0	NA
8	0	NA
8	1	5
8	1	5
8	0	NA
8	0	NA
8	1	5
8	1	5
8	1	5
8	1	5
8	1	5
8	1	1
8	1	1
8	1	1
8	1	4
8	1	4
8	0	NA
8	0	NA
8	1	4
8	1	4
9	1	1
9	1	5
9	0	NA
9	0	NA
9	1	2
9	0	NA
9	1	1
9	1	2
9	1	2
9	1	5
9	0	NA
9	1	2
9	0	NA
9	1	2
9	1	5
9	1	1
9	1	5
9	1	4
9	1	4
10	1	1
10	1	5
10	1	1
10	1	5
10	0	NA
10	0	NA
10	0	NA
