# Supplementary material for: Quantifying Contextual Interference and Its Effect on Skill Transfer in Skilled Youth Tennis Players
Source: Front Psychol. 2017 Nov 3;8:1931. doi: 10.3389/fpsyg.2017.01931 (PMC5676081; doi:10.3389/fpsyg.2017.01931)
Supplement: Supplementary file 2 [file R_code_CI_metric.zip]

Archive with 1 entries (1 files):
- R code contextual interference metric.R
