# Supplementary material for: Quantifying Contextual Interference and Its Effect on Skill Transfer in Skilled Youth Tennis Players
Source: Front Psychol. 2017 Nov 3;8:1931. doi: 10.3389/fpsyg.2017.01931 (PMC5676081; doi:10.3389/fpsyg.2017.01931)
Supplement: Supplementary file 2 [file R_code_CI_metric.zip › R code contextual interference metric.R]

####
# Title: Quantifying contextual interference and its effect on skill transfer in skilled youth tennis players
# Authors: Tim Buszard, Machar Reid, Lyndon Krause, Stephanie Kovalchik, Damian Farrow
# Journal:  Frontiers in Psychology: Movement Science and Sport Psychology
# Date: 6 October 2017
####

# This is the code for the analysis of contextual interference (between-skill variability and within-skill variability) in Study 1.

# Load dependent packages; Use install.packages if not yet installed
library(nlme)
library(purrr)
library(dplyr)
library(ggplot2)


# Import sample data
# NOTE: this is not the data that was used in Study 1
# Insert the path and filename: e.g. read.csv("<Path>/data sheet 1.csv")
data <- read.csv(".....data sheet 1.csv")


# NOTE: Shot_type: 1 = Serve, 0 = any other shot 
## This can be changed to a multi-categorical variable if need be. 
## This was our measure of between-skill variability

# Note: Service_type: This was defined by 6 categories, which was a product of service side and service placement (see definitions in the article). There were 2 categories for service Side and 3 categories for service placement; hence multiply these together and there are 6 categories for service type. 
## This can also be changed to suit the number of possible categories for the particular skill of interest.
## This was our measure of within-skill variability 


# Formula to calculate between-skill variability (outcome)
formula_between <- shot_type ~ 1

# Formula to calculate within-skill variability (outcome)
formula_within <- service_type ~ 1

# Function to calculate variability
variability <- function(formula, data){
	
	var <- all.vars(formula)

	if(all(data[,var] == data[1,var][1]))
		cor <- 1
	else{
		
		fit <- tryCatch(gls(formula, data = data, 
	              correlation = corAR1(form = ~1),
	              na.action = na.omit), 
	              error = function(x) NA
	              )
	              
	     # Check if REML convergence issue
	     if(class(fit) == "logical"){
	     	fit <- gls(formula, data = data, 
	              correlation = corAR1(form = ~1),
	              na.action = na.omit, method = "ML")
	     }

		cor <- as.numeric(coef(fit$modelStruct$corStruct, unconstrained=FALSE))
	}
	
1 - abs(cor)
}


# Calculate between-skill variability for each drill (id)
between <- data %>%
    split(.$id) %>%
	map(variability, formula = formula_between)
	
# show between-skill variability for each drill (id)
between

# Calculate within-skill variability for each drill (id)
within <- data %>%
	dplyr::filter(shot_type == 1) %>%
    split(.$id) %>%
	map(variability, formula = formula_within)

# show within-skill variability for each drill (id)	
within


# Create data.frame for between-skill variability and within-skill variability (in preperation to plot data)
between_summary <- data.frame(
  id = names(between),
  between_correlation = unlist(between)
)

within_summary <- data.frame(
  id = names(within),
  within_correlation = unlist(within)
) 

summary <- merge(between_summary, within_summary, by = "id", all = TRUE)


# Plot between-skill variability and within-skill variability

plot1 <- ggplot(summary, aes(x=within_correlation, y=between_correlation, colour=id, group = "id"))+
  geom_point(size = 2)+
  lims(x=c(0,1), y=c(0,1))+
  coord_fixed()+
  theme_gray()+
  geom_vline(xintercept = .5) + geom_hline(yintercept = .5)+
  theme(panel.border = element_rect(colour = "black", fill = NA, size = 1))+
  labs(x = "Within-skill Variability", y = "Between-skill Variability")+
  theme(axis.text.x=element_text(size=8))+
  theme(axis.text.y=element_text(size=8))+
  theme(axis.title.x = element_text(size=10, face="bold", vjust=-3))+
  theme(axis.title.y = element_text(size=10, face="bold",vjust=3))
print(plot1)

# Add 2D density plot
plot1 + geom_density2d() 
